# Supplementary material for: Patient-specific primary and pluripotent stem cell-derived stromal cells recapitulate key aspects of arrhythmogenic cardiomyopathy
Source: Sci Rep. 2023 Sep 27;13:16179. doi: 10.1038/s41598-023-43308-2 (PMC10533531; doi:10.1038/s41598-023-43308-2)
Supplement: Supplementary file 2 — Supplementary Table. [file 41598_2023_43308_MOESM2_ESM.xlsx]

## Sheet: Foglio1
	clusterGroup	GOID	Term	Term PValue	% Associated Genes	Nr. Genes	Associated List Genes	# gene UP	# gene DOWN	% gene UP	% gene Down
	extracellular matrix regulation	GO:0022617	extracellular matrix disassembly	0.000117913	5.49451	5	[ADAMTS15, CTSS, IL6, MMP3, SCUBE3]	3	2	0.6	0.4
	extracellular matrix regulation	GO:0030198	extracellular matrix organization	1.08011e-08	3.37079	15	[ADAMTS15, ADAMTS18, BGN, COL7A1, CTSS, ELN, FOXF1, HAS1, IL6, MMP3, NTN4, POSTN, SCUBE3, SMOC1, SULF1]	7	8	0.466667	0.533333
	immune system	GO:0002367	cytokine production involved in immune response	0.00237095	3.77358	4	[CD36, IL6, IRAK3, SPON2]	3	1	0.75	0.25
	immune system	GO:0002637	regulation of immunoglobulin production	0.00865125	3.75	3	[EPHB2, IL13RA2, IL6]	3	0	1	0
	immune system	GO:0002700	regulation of production of molecular mediator of immune response	0.000387741	3.31492	6	[CD36, EPHB2, IL13RA2, IL6, IRAK3, SPON2]	5	1	0.833333	0.166667
	immune system	GO:0002702	positive regulation of production of molecular mediator of immune response	0.00506255	3.05344	4	[CD36, EPHB2, IL6, SPON2]	3	1	0.75	0.25
	immune system	GO:0002718	regulation of cytokine production involved in immune response	0.00237095	3.77358	4	[CD36, IL6, IRAK3, SPON2]	3	1	0.75	0.25
	immune system	GO:0005125	cytokine activity	9.84709e-08	4.31373	11	[CRLF1, CSF2, CSF3, CXCL1, CXCL2, CXCL3, CXCL5, IL11, IL1A, IL24, IL6]	10	1	0.909091	0.0909091
	immune system	GO:0008009	chemokine activity	0.000160375	7.69231	4	[CXCL1, CXCL2, CXCL3, CXCL5]	4	0	1	0
	immune system	GO:0010934	macrophage cytokine production	7.51615e-05	18.75	3	[CD36, IRAK3, SPON2]	2	1	0.666667	0.333333
	immune system	GO:0030593	neutrophil chemotaxis	0.00280201	3.6036	4	[CXCL1, CXCL2, CXCL3, CXCL5]	4	0	1	0
	immune system	GO:0032640	tumor necrosis factor production	3.07257e-05	4.14201	7	[CD36, EPHB2, IL1A, IL6, IRAK3, SPON2, VSIR]	5	2	0.714286	0.285714
	immune system	GO:0032675	regulation of interleukin-6 production	0.000130638	4.05405	6	[CD36, EREG, IL1A, IL6, IRAK3, SPON2]	5	1	0.833333	0.166667
	immune system	GO:0032680	regulation of tumor necrosis factor production	3.07257e-05	4.14201	7	[CD36, EPHB2, IL1A, IL6, IRAK3, SPON2, VSIR]	5	2	0.714286	0.285714
	immune system	GO:0032760	positive regulation of tumor necrosis factor production	0.000241505	4.71698	5	[CD36, EPHB2, IL1A, IL6, SPON2]	4	1	0.8	0.2
	immune system	GO:0042129	regulation of T cell proliferation	0.000399279	3.2967	6	[HLA-DPA1, HLA-DPB1, IL1A, IL6, SHH, VSIR]	5	1	0.833333	0.166667
	immune system	GO:0042531	positive regulation of tyrosine phosphorylation of STAT protein	0.000562468	5.55556	4	[CRLF1, CSF2, IL24, IL6]	3	1	0.75	0.25
	immune system	GO:0050671	positive regulation of lymphocyte proliferation	0.00011239	4.16667	6	[EPHB2, HLA-DPA1, HLA-DPB1, IL1A, IL6, SHH]	6	0	1	0
	immune system	GO:0050730	regulation of peptidyl-tyrosine phosphorylation	2.09897e-06	3.58423	10	[CD36, CRLF1, CSF2, CSF3, EFNA5, EREG, FGF7, IL24, IL6, SFRP1]	8	2	0.8	0.2
	immune system	GO:0070098	chemokine-mediated signaling pathway	0.00129994	4.44444	4	[CXCL1, CXCL2, CXCL3, CXCL5]	4	0	1	0
	immune system	GO:0071222	cellular response to lipopolysaccharide	7.51501e-10	5.88235	12	[ANKRD1, CD36, CSF2, CSF3, CXCL1, CXCL2, CXCL3, CXCL5, IL1A, IL24, SPON2, TNIP3]	10	2	0.833333	0.166667
	immune system	GO:1900407	regulation of cellular response to oxidative stress	0.0105357	3.48837	3	[CD36, IL6, MMP3]	2	1	0.666667	0.333333
	metabolic process	GO:0001659	temperature homeostasis	6.93843e-06	4.2328	8	[ALDH1A1, CD36, DIO2, IL1A, NPR3, OXTR, PLCL1, PTGS2]	3	5	0.375	0.625
	metabolic process	GO:0030212	hyaluronan metabolic process	0.00170548	6.66667	3	[CEMIP, HAS1, IL6]	1	2	0.333333	0.666667
	metabolic process	GO:0106106	cold-induced thermogenesis	0.000174159	3.84615	6	[ALDH1A1, CD36, DIO2, NPR3, OXTR, PLCL1]	1	5	0.166667	0.833333
	metabolic process	GO:1903510	mucopolysaccharide metabolic process	0.000462419	4.09836	5	[BGN, CEMIP, CHST15, HAS1, IL6]	1	4	0.2	0.8
	protein transport	GO:0042306	regulation of protein import into nucleus	0.00486703	4.61538	3	[CD36, PTGS2, SHH]	2	1	0.666667	0.333333
	regulation of cell fate	GO:0002053	positive regulation of mesenchymal cell proliferation	0.00029828	12	3	[FOXF1, SHH, SHOX2]	3	0	1	0
	regulation of cell fate	GO:0002526	acute inflammatory response	0.00506255	3.05344	4	[IL1A, IL6, PTGS2, TREM1]	4	0	1	0
	regulation of cell fate	GO:0010575	positive regulation of vascular endothelial growth factor production	1.33585e-05	14.2857	4	[IL1A, IL6, PTGS2, SULF1]	3	1	0.75	0.25
	regulation of cell fate	GO:0033002	muscle cell proliferation	0.000101041	3.43137	7	[ELN, EREG, IL6, NPR3, PTGS2, SHH, TBX5]	5	2	0.714286	0.285714
	regulation of cell fate	GO:0033273	response to vitamin	0.000274985	4.58716	5	[ALPL, KYNU, POSTN, PTGS2, SFRP1]	3	2	0.6	0.4
	regulation of cell fate	GO:0033280	response to vitamin D	0.00121022	7.5	3	[ALPL, PTGS2, SFRP1]	2	1	0.666667	0.333333
	regulation of cell fate	GO:0044344	cellular response to fibroblast growth factor stimulus	0.000980042	3.47222	5	[FGF7, POSTN, SFRP1, SHISA2, SULF1]	3	2	0.6	0.4
	regulation of cell fate	GO:0045598	regulation of fat cell differentiation	0.000662161	3.78788	5	[IL6, INSIG1, PTGS2, SFRP1, SORT1]	4	1	0.8	0.2
	regulation of cell fate	GO:0045599	negative regulation of fat cell differentiation	0.00205527	6.25	3	[IL6, INSIG1, SORT1]	2	1	0.666667	0.333333
	regulation of cell fate	GO:0045880	positive regulation of smoothened signaling pathway	0.00112372	7.69231	3	[SFRP1, SHH, SHOX2]	3	0	1	0
	regulation of cell fate	GO:0048660	regulation of smooth muscle cell proliferation	0.00101087	3.44828	5	[ELN, EREG, IL6, NPR3, PTGS2]	3	2	0.6	0.4
	regulation of cell fate	GO:0048661	positive regulation of smooth muscle cell proliferation	0.0122739	3.2967	3	[EREG, IL6, PTGS2]	3	0	1	0
	regulation of cell fate	GO:0050866	negative regulation of cell activation	0.000140016	3.25581	7	[ADAMTS18, FGL2, FOXF1, IL13RA2, SFRP1, SHH, VSIR]	5	2	0.714286	0.285714
	regulation of cell fate	GO:0097191	extrinsic apoptotic signaling pathway	3.56093e-05	3.37553	8	[CSF2, EYA1, EYA4, IL1A, IL6, SFRP1, SORT1, TIMP3]	6	2	0.75	0.25
	regulation of cell fate	GO:0097192	extrinsic apoptotic signaling pathway in absence of ligand	0.000505324	5.71429	4	[CSF2, EYA1, EYA4, IL1A]	4	0	1	0
	regulation of cell fate	GO:1905330	regulation of morphogenesis of an epithelium	2.5097e-06	8.10811	6	[FGF7, IL6, NTN4, SFRP1, SHH, SULF1]	4	2	0.666667	0.333333
	regulation of cell fate	GO:2001236	regulation of extrinsic apoptotic signaling pathway	3.19091e-05	4.11765	7	[CSF2, EYA1, EYA4, IL1A, IL6, SFRP1, TIMP3]	6	1	0.857143	0.142857
	regulation of cell fate	GO:2001237	negative regulation of extrinsic apoptotic signaling pathway	0.00033848	4.38596	5	[CSF2, EYA1, EYA4, IL1A, IL6]	5	0	1	0
	regulation of cell fate	GO:0008625	extrinsic apoptotic signaling pathway via death domain receptors	0.00129994	4.44444	4	[IL6, SFRP1, SORT1, TIMP3]	2	2	0.5	0.5
